# Supplementary material for: Culture media affects accuracy of prediction of metallo-β-lactamases mediated resistance to imipenem
Source: PLoS One. 2026 Jan 28;21(1):e0341347. doi: 10.1371/journal.pone.0341347 (PMC12851486; doi:10.1371/journal.pone.0341347)
Supplement: S1 Table — The clinical isolates and known beta-lactamases are summarized. (XLSX) [file pone.0341347.s001.xlsx]

## Sheet: Sheet1
Organism	AR Bank no.	Beta-lactamases
Escherichia coli	48	NDM-1
Escherichia coli	55	NDM-1
Escherichia coli	69	NDM-1
Escherichia coli	118	NDM-1
Escherichia coli	119	NDM-1
Escherichia coli	128	NDM-1
Escherichia coli	137	NDM-6
Escherichia coli	149	NDM-7
Escherichia coli	150	NDM-5
Escherichia coli	151	NDM-5
Escherichia coli	162	NDM-7
Escherichia coli	559	NDM-1
Klebsiella pneumoniae	34	IMP-4
Klebsiella pneumoniae	40	VIM-27
Klebsiella pneumoniae	41	NDM-1
Klebsiella pneumoniae	49	NDM-1
Klebsiella pneumoniae	68	NDM-1, OXA-232
Klebsiella pneumoniae	46	VIM-27
Klebsiella pneumoniae	76	VIM-1
Klebsiella pneumoniae	106	NDM-1
Klebsiella pneumoniae	80	IMP-4
Klebsiella pneumoniae	138	NDM-7
Klebsiella pneumoniae	139	NDM-1
Klebsiella pneumoniae	143	NDM-1
Klebsiella pneumoniae	145	NDM-1
Klebsiella pneumoniae	146	NDM-1
Klebsiella pneumoniae	148	NDM-1
Klebsiella pneumoniae	152	NDM-1
Klebsiella pneumoniae	153	NDM-1
Klebsiella pneumoniae	158	NDM-1
Klebsiella pneumoniae	555	NDM-5, OXA-232
Klebsiella pneumoniae	557	NDM-1
Klebsiella pneumoniae	560	NDM-1
Acinetobacter baumannii	37	NDM-1
Acinetobacter baumannii	33	NDM-1
Acinetobacter baumannii	83	NDM-1
Acinetobacter baumannii	88	NDM-1
Pseudomonas aeruginosa	111	VIM-2
Pseudomonas aeruginosa	230	VIM-2
Pseudomonas aeruginosa	240	VIM-2
Pseudomonas aeruginosa	241	IMP-1
Pseudomonas aeruginosa	242	VIM-2
Pseudomonas aeruginosa	243	VIM-2
Pseudomonas aeruginosa	245	VIM-2
Pseudomonas aeruginosa	246	NDM-1
Pseudomonas aeruginosa	248	VIM-2
Pseudomonas aeruginosa	250	NDM-1
Pseudomonas aeruginosa	254	VIM-2
Pseudomonas aeruginosa	255	VIM-2
Pseudomonas aeruginosa	100	VIM-2
Pseudomonas aeruginosa	103	IMP-1
Pseudomonas aeruginosa	108	VIM-2
Pseudomonas aeruginosa	110	VIM-2
Pseudomonas aeruginosa	54	VIM-4
Pseudomonas aeruginosa	92	IMP-14
Pseudomonas aeruginosa	249	VIM-2
